# Supplementary material for: Fermentative Production of Diacylglycerol by Endophytic Fungi Screened from Taxus chinensis var. mairei
Source: Foods. 2023 Jan 14;12(2):399. doi: 10.3390/foods12020399 (PMC9857645; doi:10.3390/foods12020399)
Supplement: Supplementary file 1 [file foods-12-00399-s001.zip]

Archive with 1 entries (1 files):
- foods-2071847-supplementary.pdf
